# Supplementary material for: Erianin suppresses constitutive activation of MAPK signaling pathway by inhibition of CRAF and MEK1/2
Source: Signal Transduct Target Ther. 2023 Mar 6;8:96. doi: 10.1038/s41392-023-01329-3 (PMC9986241; doi:10.1038/s41392-023-01329-3)
Supplement: Supplementary file 2 — Supplementary Table S1 [file 41392_2023_1329_MOESM2_ESM.xlsx]

## Sheet: Supplementary Table S1
Supplementary Table S1. The structures of selected natural compounds
Compound	Structure
Erianin
Oridonin
Cirsiliol
APIO-EE-07
