# Supplementary material for: Erianin suppresses constitutive activation of MAPK signaling pathway by inhibition of CRAF and MEK1/2
Source: Signal Transduct Target Ther. 2023 Mar 6;8:96. doi: 10.1038/s41392-023-01329-3 (PMC9986241; doi:10.1038/s41392-023-01329-3)
Supplement: Supplementary file 3 — Supplementary Table S2 [file 41392_2023_1329_MOESM3_ESM.xlsx]

## Sheet: Sheet1
Supplementary Table S2. Overall inhibitory profile of selected compounds in KinaseProfiler™ enzyme profiling assay.
ENZYME PROFILING SERVICES
KinaseProfiler™IC50Profiler™
Summary Sheet, Activity %
	Erianin		Cirsiliol		Oridonin (10 µM)		APIO-EE-7 (5 µM)
	(100 nM)		(10 µM)
Kinase	Activity %	Kinase	Activity %	Kinase	Activity %	Kinase	Activity %
AMPKα1(h)	108	ARK5(h)	97	AMPKα1(h)	75	Abl(h)	99
AMPKα2(h)	118	Aurora-A(h)	124	AMPKα2(h)	72	ALK(h)	102
A-Raf(h)	109	Aurora-B(h)	86	CDK1/cyclinB(h)	63	AMPKα1(h)	106
BTK(h)	104	Axl(h)	97	CDK2/cyclinA(h)	67	AMPKα2(h)	93
B-Raf(h)	103	Bmx(h)	89	CDK2/cyclinE(h)	57	Aurora-A(h)	90
B-Raf(V599E)(h)	109	BRK(h)	105	CDK3/cyclinE(h)	70	Aurora-B(h)	87
CaMKIIα(h)	90	B-Raf(h)	104	CDK4/cyclinD3(h)	109	Aurora-C(h)	88
CaMKIIδ(h)	103	B-Raf(V599E)(h)	106	CDK6/cyclinD3(h)	69	B-Raf(h)	103
CaMKIV(h)	91	CaMKIIβ(h)	104	CDK7/cyclinH/MAT1(h)	69	B-Raf(V599E)(h)	97
CDK2/cyclinA(h)	94	CaMKIV(h)	93	CDK9/cyclin T1(h)	59	CDK1/cyclinB(h)	80
CDK4/cyclinD3(h)	105	CDK1/cyclinB(h)	97	CDK12/cyclinK(h)	98	CDK2/cyclinA(h)	105
CDK5/p25(h)	102	CDK2/cyclinA(h)	91	CDK18/cyclinY(h)	65	CDK2/cyclinE(h)	90
CDK9/cyclin T1(h)	97	CDK3/cyclinE(h)	97	cSRC(h)	59	CDK6/cyclinD3(h)	78
c-RAF(h)	85	CDK5/p35(h)	99	DMPK(h)	104	CHK1(h)	113
eEF-2K(h)	91	CDK6/cyclinD3(h)	101	EGFR(h)	91	CHK2(h)	87
EGFR(h)	105	CDK7/cyclinH(h)	92	ErbB2(h)	112	EGFR(h)	108
EGFR(L861Q)(h)	93	CDK9/cyclin T1(h)	98	ErbB4(h)	91	EGFR(L858R)(h)	110
EGFR(T790M,L858R)(h)	120	CK1γ1(h)	103	FAK(h)	76	EGFR(L861Q)(h)	99
EphA1(h)	101	CK1γ2(h)	108	IKKα(h)	80	EGFR(T790M)(h)	103
EphA4(h)	93	CK1γ3(h)	104	IKKβ(h)	105	EGFR(T790M,L858R)(h)	94
EphA5(h)	108	CK1(y)	95	JAK1(h)	75	FAK(h)	100
EphB1(h)	91	CK2(h)	84	JAK2(h)	90	Fyn(h)	95
EphB3(h)	95	cKit(h)	93	JAK3(h)	89	GRK1(h)	104
EphB4(h)	108	CSK(h)	100	JNK1α1(h)	107	GSK3β(h)	107
FAK(h)	89	c-RAF(h)	104	JNK2α2(h)	115	IGF-1R(h)	88
FGFR1(h)	118	cSRC(h)	133	JNK3(h)	54	IKKα(h)	98
Fgr(h)	91	DAPK1(h)	103	Lck(h)	89	IKKβ(h)	88
Flt1(h)	117	DCAMKL3(h)	109	MAPK1(h)	63	JAK2(h)	101
GSK3β(h)	99	DDR2(h)	106	MAPK2(h)	82	JNK1α1(h)	99
IKKα(h)	108	DYRK2(h)	97	MAPKAP-K2(h)	85	JNK2α2(h)	113
IKKβ(h)	95	EGFR(h)	98	MEK1(h)	92	JNK3(h)	105
JAK1(h)	117	EGFR(L858R)(h)	107	MSK1(h)	93	Lck(h)	95
JAK2(h)	107	EGFR(L861Q)(h)	108	MSK2(h)	69	Lyn(h)	88
JAK3(h)	98	EGFR(T790M)(h)	117	MST1(h)	65	MAPK1(h)	104
JNK1α1(h)	101	EGFR(T790M,L858R)(h)	101	MST2(h)	54	MAPK2(h)	108
JNK2α2(h)	91	EphA2(h)	97	MST3(h)	74	MAPKAP-K2(h)	92
JNK3(h)	111	EphB2(h)	98	MST4(h)	140	MEK1(h)	97
KDR(h)	96	EphB4(h)	86	mTOR(h)	81	MEK2(h)	94
MAPK1(h)	92	FGFR1(h)	103	NEK1(h)	77	Met(h)	94
MAPK2(h)	104	FGFR2(h)	110	NEK2(h)	90	MSK1(h)	113
MEK1(h)	99	FGFR3(h)	98	NEK3(h)	64	MSK2(h)	82
MEK2(h)	83	FGFR4(h)	87	NEK6(h)	99	MST1(h)	92
mTOR(h)	104	Flt4(h)	87	NEK7(h)	101	mTOR(h)	104
PAK1(h)	109	GSK3β(h)	115	p70S6K(h)	53	p70S6K(h)	95
PAK2(h)	107	HIPK2(h)	100	PAK1(h)	110	PAK1(h)	94
PAK4(h)	93	HIPK3(h)	106	PAK2(h)	99	PAK2(h)	100
PAK3(h)	99	IKKα(h)	102	PAK4(h)	86	PDGFRα(D842V)	95
PDGFRα(h)	91	JAK1(h)	99	PAK3(h)	95	PDK1(h)	106
PDGFRβ(h)	133	LKB1(h)	96	PAK5(h)	98	Pim-1(h)	86
Pim-1(h)	98	MAPK1(h)	103	PAK6(h)	104	PKA(h)	91
Pim-2(h)	103	MAPK2(h)	114	PDGFRα(h)	71	PKBα(h)	101
Pim-3(h)	91	MEK1(h)	105	PDGFRβ(h)	94	PKCα(h)	77
PKCα(h)	89	MELK(h)	100	PDK1(h)	69	Rsk1(h)	83
PKBα(h)	105	Mer(h)	109	PKA(h)	108	Rsk2(h)	107
PKBβ(h)	97	MKK4(m)	101	PKBα(h)	90	SAPK2a(h)	111
ROCK-I(h)	125	MKK6(h)	112	PKBβ(h)	106	SLK(h)	96
ROCK-II(h)	112	MKK7β(h)	95	PKCα(h)	69	Src(1-530)(h)	89
Ros(h)	103	MSK1(h)	106	ROCK-I(h)	86	STK32A(h)	92
Rsk1(h)	90	MSK2(h)	108	ROCK-II(h)	88	STK33(h)	84
Rsk2(h)	106	MST3(h)	103	SAPK2a(h)	141	TAK1(h)	100
Rsk3(h)	108	NEK2(h)	105	SAPK2b(h)	102	PI3 Kinase (p110a/p85a)(h)	99
SAPK3(h)	112	NIM1(h)	121	SAPK3(h)	122	PI3 Kinase (p110a(E542K)/p85a)(h)	98
SAPK4(h)	103	p70S6K(h)	95	SAPK4(h)	106	PI3 Kinase (p110a/p65a)(h)	98
SGK(h)	122	PAK1(h)	104	STK25(h)	105	PI3 Kinase (p110a/p85a)(h)	93
Snk(h)	109	PAK2(h)	111	TAO1(h)	64
TYK2(h)	100	PAK4(h)	104	TAO2(h)	78
Wee1(h)	111	PDK1(h)	107	TAO3(h)	66
ZIPK(h)	111	Pim-1(h)	112	ATM(h)	71
ATM(h)	111	PKA(h)	100	ATR/ATRIP(h)	76
